# Supplementary material for: Association of Triglyceride-Glucose-Frailty Index with Cardiovascular Disease and All-Cause Mortality Incidence in Individuals with Cardiovascular-Kidney-Metabolic Syndrome Stages 0–3: A Nationwide Prospective Cohort Study
Source: J Clin Med. 2026 May 28;15(11):4156. doi: 10.3390/jcm15114156 (PMC13258764; doi:10.3390/jcm15114156)
Supplement: Supplementary file 1 [file jcm-15-04156-s001.zip]

Archive with 1 entries (1 files):
- jcm-4252302-supplementary.pdf
